# Supplementary material for: Evaluating the Utilities of Foundation Models in Single‐Cell Data Analysis
Source: Adv Sci (Weinh). 2026 Mar 23;13(27):e14490. doi: 10.1002/advs.202514490 (PMC13170260; doi:10.1002/advs.202514490)
Supplement: Supplementary file 1 — Supporting File:supinfo/advs74604‐sup‐0001‐SuppFile.zip. [file ADVS-13-e14490-s001.zip]

Archive with 8 entries (8 files):
- advs74604-sup-0001-SuppFile1.pdf
- advs74604-sup-0002-SuppFile2.xlsx
- advs74604-sup-0003-SuppFile3.xlsx
- advs74604-sup-0004-SuppFile4.xlsx
- advs74604-sup-0005-SuppFile5.pdf
- advs74604-sup-0006-SuppFile6.xlsx
- advs74604-sup-0007-SuppFile7.xlsx
- advs74604-sup-0008-Figures-and-Tables.pdf
