# Supplementary material for: Evaluating the Utilities of Foundation Models in Single‐Cell Data Analysis
Source: Adv Sci (Weinh). 2026 Mar 23;13(27):e14490. doi: 10.1002/advs.202514490 (PMC13170260; doi:10.1002/advs.202514490)
Supplement: Supplementary file 1 — Supporting File:supinfo/advs74604‐sup‐0001‐SuppFile.zip. [file ADVS-13-e14490-s001.zip › advs74604-sup-0004-SuppFile4.xlsx]

## Sheet: Sheet1
	Source of hyper-parameters	Note
scGPT	https://github.com/bowang-lab/scGPT/tree/main
Geneformer	https://huggingface.co/ctheodoris/Geneformer/tree/main
scBERT	https://github.com/TencentAILabHealthcare/scBERT
CellLM	https://github.com/PharMolix/OpenBioMed/tree/main
tGPT	https://github.com/deeplearningplus/Tgpt	Method is designed for zero-shot learning.
SCimilarity	https://github.com/Genentech/scimilarity	Method is designed for zero-shot learning.
scFoundation	https://github.com/biomap-research/scFoundation
CellPLM	https://github.com/OmicsML/CellPLM
UCE	https://github.com/snap-stanford/UCE	Method is designed for zero-shot learning.
GeneCompass	https://github.com/xCompass-AI/GeneCompass	Project is not open-source.
ResPAN	https://github.com/AprilYuge/ResPAN
Harmony	https://scanpy.readthedocs.io/en/stable/generated/scanpy.external.pp.harmony_integrate.html
scVI	https://docs.scvi-tools.org/en/stable/tutorials/notebooks/scrna/harmonization.html
Vanilla NN	https://github.com/HelloWorldLTY/scEval/blob/main/Emergent%20ability/vanilla_NN.py	Method is designed in this evaluation project.
TOSICA	https://github.com/JackieHanLab/TOSICA
SVM_rej	https://github.com/tabdelaal/scRNAseq_Benchmark
GEARS	https://github.com/snap-stanford/GEARS
Tangram	https://github.com/broadinstitute/Tangram
scDesign3	https://github.com/SONGDONGYUAN1994/scDesign3
Splatter	https://github.com/Oshlack/splatter
scJoint	https://github.com/SydneyBioX/scJoint
scGLUE (GLUE)	https://github.com/gao-lab/GLUE
